# Supplementary material for: Alcohol and the risk of sleep apnoea: a systematic review and meta-analysis
Source: Sleep Med. 2018 Feb;42:38–46. doi: 10.1016/j.sleep.2017.12.005 (PMC5840512; doi:10.1016/j.sleep.2017.12.005)
Supplement: mmc2 [file mmc2.zip]

Archive with 3 entries (3 files):
- author disclosure (AJRCCM) (2).pdf
- author disclosure (AJRCCM) (3).pdf
- author disclosure (AJRCCM).pdf
